# Supplementary material for: The LPA3 Receptor: Regulation and Activation of Signaling Pathways
Source: Int J Mol Sci. 2021 Jun 23;22(13):6704. doi: 10.3390/ijms22136704 (PMC8269014; doi:10.3390/ijms22136704)
Supplement: Supplementary file 1 [file ijms-22-06704-s001.zip]

Archive with 1 entries (1 files):
- ijms-1253132-supplementary.pdf
